# Supplementary material for: A prospective prognostic signature for pancreatic adenocarcinoma based on ubiquitination-related mRNA-lncRNA with experimental validation in vitro and vivo
Source: Funct Integr Genomics. 2023 Aug 4;23(3):263. doi: 10.1007/s10142-023-01158-1 (PMC10403435; doi:10.1007/s10142-023-01158-1)
Supplement: Supplementary file 1 — (XLSX 30 kb) [file 10142_2023_1158_MOESM1_ESM.xlsx]

## Sheet: UBE2C
Samples	UBE2C CT mean	GAPDH CT mean	▲CT	▲▲CT	▲▲CT	2-▲▲CT												GFY-H6C7	样本名称	检测项目	CT值平均值		第三次	样本名称	检测项目	CT值平均值
H6C7-1	14.64	11.36	3.28	0	0	1													Mia	205-WZZ	19.53			Mia	004-WZZ	25.97
H6C7-2	14.88	11.34	3.54	0.26	0.26	0.835088													BxPC3	205-WZZ	18.3			BxPC3	004-WZZ	24.1
H6C7-3	14.34	10.99	3.35	0.07	0.07	0.952638													H6C7	733-WZZ	19.64			H6C7	123-WZZ	32.67
Mia-1	15.13	11.17	3.96	0.68	0.68	0.624165													Mia	733-WZZ	20.64			Mia	123-WZZ	29.46
Mia-2	15.25	11.26	3.99	0.71	0.71	0.61132													BxPC3	733-WZZ	19.33			BxPC3	123-WZZ	32.275
Mia-3	15.33	10.995	4.335	1.055	1.055	0.481297													H6C7	GAPDH-WZZ	12.07			H6C7	205-WZZ	18.08
BxPC3-1	15.66	12.04	3.62	0.34	0.34	0.790041													Mia	GAPDH-WZZ	11.23			Mia	205-WZZ	19.815
BxPC3-2	15.65	12.08	3.57	0.29	0.29	0.817902													BxPC3	GAPDH-WZZ	12.04			BxPC3	205-WZZ	18.9
BxPC3-3	15.91	12.37	3.54	0.26	0.26	0.835088													H6C7	OAS1-CX	22.41			H6C7	429-WZZ	33.32
CFP-1	15.84	11.9	3.94	0.66	0.66	0.632878													Mia	OAS1-CX	22.6			Mia	429-WZZ	25.65
CFP-2	15.85	11.96	3.89	0.61	0.61	0.655197													BxPC3	OAS1-CX	19.44			BxPC3	429-WZZ	24.56
CFP-3	15.85	11.92	3.93	0.65	0.65	0.63728													H6C7	OAS2-CX	24.02			H6C7	458-WZZ	28.45
PANC1-1	16.36	12.11	4.25	0.97	0.97	0.510506													Mia	OAS2-CX	24.5			Mia	458-WZZ	34.75
PANC1-2	16.36	12.25	4.11	0.83	0.83	0.562529													BxPC3	OAS2-CX	19.13			BxPC3	458-WZZ	33.955
PANC1-3	16.84	12.21	4.63	1.35	1.35	0.392292																		H6C7	733-WZZ	19.29
																								Mia	733-WZZ	20.6
																								BxPC3	733-WZZ	19.31
																								H6C7	877-WZZ	23.05
																								Mia	877-WZZ	23.89
																								BxPC3	877-WZZ	21.07
																								H6C7	DANCR-WZZ	18.98
																								Mia	DANCR-WZZ	19.38
																								BxPC3	DANCR-WZZ	19.39
																								H6C7	GAPDH-WZZ	10.99
																								Mia	GAPDH-WZZ	10.995
																								BxPC3	GAPDH-WZZ	12.37
																								H6C7	OAS1-CX	24.01
																								Mia	OAS1-CX	22.6
																								BxPC3	OAS1-CX	19.44
																								H6C7	OAS2-CX	22.73
																								Mia	OAS2-CX	24.33
																								BxPC3	OAS2-CX	19.03
																								H6C7	UBE2C-WZZ	14.34
																								Mia	UBE2C-WZZ	15.33
																								BxPC3	UBE2C-WZZ	15.91
								第一次	CFP	UBE2C-WZZ	15.84
									PANC1	UBE2C-WZZ	16.36
									CFP-2	UBE2C-WZZ	15.85
									PANC1-2	UBE2C-WZZ	16.36
									CFP-3	UBE2C-WZZ	15.85
									PANC1-3	UBE2C-WZZ	16.84

## Sheet: DANCR
Samples	DANCR CT mean	GAPDH CT mean	▲CT	▲▲CT	▲▲CT	2-▲▲CT
H6C7-1	19.02	11.36	7.66	0	0	1
H6C7-2	19.04	11.34	7.7	0.04	0.04	0.972655
H6C7-3	18.98	10.99	7.99	0.33	0.33	0.795536
Mia-1	19.34	11.17	8.17	0.51	0.51	0.702222
Mia-2	19.39	11.26	8.13	0.47	0.47	0.721965
Mia-3	19.38	10.995	8.385	0.725	0.725	0.604997
BxPC3-1	19.19	12.04	7.15	-0.51	-0.51	1.42405
BxPC3-2	19.27	12.08	7.19	-0.47	-0.47	1.38511
BxPC3-3	19.39	12.37	7.02	-0.64	-0.64	1.55833
CFP-1	18.28	11.9	6.38	-1.28	-1.28	2.42839
CFP-2	18.34	11.96	6.38	-1.28	-1.28	2.42839
CFP-3	18.29	11.92	6.37	-1.29	-1.29	2.44528
PANC1-1	19.25	12.11	7.14	-0.52	-0.52	1.43396
PANC1-2	19.33	12.25	7.08	-0.58	-0.58	1.49485
PANC1-3	19.42	12.21	7.21	-0.45	-0.45	1.36604

## Sheet: AC005261.1
Samples	AC005261.1 CT mean	GAPDH CT mean	▲CT	▲▲CT	▲▲CT	2-▲▲CT
H6C7-1	18.51	11.36	7.15	0	0	1
H6C7-2	18.38	11.34	7.04	-0.11	-0.11	1.07923
H6C7-3	18.08	10.99	7.09	-0.06	-0.06	1.04247
Mia-1	19.5	11.17	8.33	1.18	1.18	0.441351
Mia-2	19.46	11.26	8.2	1.05	1.05	0.482968
Mia-3	19.815	10.995	8.82	1.67	1.67	0.314253
BxPC3-1	18.36	12.04	6.32	-0.83	-0.83	1.77769
BxPC3-2	18.4	12.08	6.32	-0.83	-0.83	1.77769
BxPC3-3	18.9	12.37	6.53	-0.62	-0.62	1.53688
CFP-1	19.18	11.9	7.28	0.13	0.13	0.913831
CFP-2	19.14	11.96	7.18	0.03	0.03	0.97942
CFP-3	19.15	11.92	7.23	0.08	0.08	0.946058
PANC1-1	18.06	12.11	5.95	-1.2	-1.2	2.2974
PANC1-2	17.99	12.25	5.74	-1.41	-1.41	2.65737
PANC1-3	18.09	12.21	5.88	-1.27	-1.27	2.41162

## Sheet: AP005233.2
Samples	AP005233.2 CT mean	GAPDH CT mean	▲CT	▲▲CT	▲▲CT	2-▲▲CT
H6C7-1	22.97	11.36	11.61	0	0	1
H6C7-2	23.26	11.34	11.92	0.31	0.31	0.806642
H6C7-3	23.05	10.99	12.06	0.45	0.45	0.732043
Mia-1	23.69	11.17	12.52	0.91	0.91	0.532185
Mia-2	23.95	11.26	12.69	1.08	1.08	0.473029
Mia-3	23.89	10.995	12.895	1.285	1.285	0.410371
BxPC3-1	20.92	12.04	8.88	-2.73	-2.73	6.63456
BxPC3-2	21.01	12.08	8.93	-2.68	-2.68	6.40856
BxPC3-3	21.07	12.37	8.7	-2.91	-2.91	7.51618
CFP-1	21.48	11.9	9.58	-2.03	-2.03	4.08405
CFP-2	21.63	11.96	9.67	-1.94	-1.94	3.83706
CFP-3	21.56	11.92	9.64	-1.97	-1.97	3.91768
PANC1-1	21.21	12.11	9.1	-2.51	-2.51	5.6962
PANC1-2	21.43	12.25	9.18	-2.43	-2.43	5.38893
PANC1-3	21.43	12.21	9.22	-2.39	-2.39	5.24157

## Sheet: BX293535.1
Samples	BX293535.1 CT mean	GAPDH CT mean	▲CT	▲▲CT	▲▲CT	2-▲▲CT
H6C7-1	25.31	11.36	13.95	0	0	1
H6C7-2	25.58	11.34	14.24	0.29	0.29	0.817902
H6C7-3	25.63	10.99	14.64	0.69	0.69	0.619854
Mia-1	25.92	11.17	14.75	0.8	0.8	0.574349
Mia-2	26.12	11.26	14.86	0.91	0.91	0.532185
Mia-3	25.65	10.995	14.655	0.705	0.705	0.613442
BxPC3-1	23.86	12.04	11.82	-2.13	-2.13	4.37717
BxPC3-2	23.86	12.08	11.78	-2.17	-2.17	4.50023
BxPC3-3	24.56	12.37	12.19	-1.76	-1.76	3.38698
CFP-1	26.17	11.9	14.27	0.32	0.32	0.80107
CFP-2	25.74	11.96	13.78	-0.17	-0.17	1.12506
CFP-3	25.87	11.92	13.95	0	0	1
PANC1-1	24.24	12.11	12.13	-1.82	-1.82	3.53081
PANC1-2	24.19	12.25	11.94	-2.01	-2.01	4.02782
PANC1-3	24.13	12.21	11.92	-2.03	-2.03	4.08405

## Sheet: AC005062.1
Samples	AC005062.1 CT mean	GAPDH CT mean	▲CT	▲▲CT	▲▲CT	2-▲▲CT
H6C7-1	33.825	11.36	22.465	-0.005	-0.005	1.00347
H6C7-2	34.16	11.34	22.82	0.35	0.35	0.784584
H6C7-3	35.31	10.99	24.32	1.85	1.85	0.277392
Mia-1	25.32	11.17	14.15	-8.32	-8.32	319.573
Mia-2	25.72	11.26	14.46	-8.01	-8.01	257.781
Mia-3	25.97	10.995	14.975	-7.495	-7.495	180.393
BxPC3-1	24.31	12.04	12.27	-10.2	-10.2	1176.27
BxPC3-2	24.46	12.08	12.38	-10.09	-10.09	1089.92
BxPC3-3	24.1	12.37	11.73	-10.74	-10.74	1710.26
CFP-1	22.77	11.9	10.87	-11.6	-11.6	3104.19
CFP-2	22.97	11.96	11.01	-11.46	-11.46	2817.11
CFP-3	22.85	11.92	10.93	-11.54	-11.54	2977.74
PANC1-1	31.945	12.11	19.835	-2.635	-2.635	6.21175
PANC1-2	32.58	12.25	20.33	-2.14	-2.14	4.40762
PANC1-3	31.54	12.21	19.33	-3.14	-3.14	8.81524

## Sheet: AC092171.2
Samples	AC092171.2 CT mean	GAPDH CT mean	▲CT	▲▲CT	▲▲CT	2-▲▲CT
H6C7-1	19.31	11.36	7.95	0	0	1
H6C7-2	19.64	12.07	7.57	-0.38	-0.38	1.30134
H6C7-3	19.29	10.99	8.3	0.35	0.35	0.784584
Mia-1	20.48	11.17	9.31	1.36	1.36	0.389582
Mia-2	20.64	11.23	9.41	1.46	1.46	0.363493
Mia-3	20.6	10.995	9.605	1.655	1.655	0.317538
BxPC3-1	19.2	12.04	7.16	-0.79	-0.79	1.72907
BxPC3-2	19.33	12.04	7.29	-0.66	-0.66	1.58008
BxPC3-3	19.31	12.37	6.94	-1.01	-1.01	2.01391
CFP-1	20.26	11.9	8.36	0.41	0.41	0.752623
CFP-2	20.23	11.96	8.27	0.32	0.32	0.80107
CFP-3	20.26	11.92	8.34	0.39	0.39	0.76313
PANC1-1	19.06	12.11	6.95	-1	-1	2
PANC1-2	19.24	12.25	6.99	-0.96	-0.96	1.94531
PANC1-3	19.39	12.21	7.18	-0.77	-0.77	1.70527

## Sheet: AL139147.1
Samples	AL139147.1 CT mean	GAPDH CT mean	▲CT	▲▲CT	▲▲CT	2-▲▲CT
H6C7-1	27.74	11.36	16.38	0	0	1
H6C7-2	27.75	11.34	16.41	0.03	0.03	0.97942
H6C7-3	28.45	10.99	17.46	1.08	1.08	0.473029
Mia-1	34.465	11.17	23.295	6.915	6.915	0.00828662
Mia-2	34.6	11.26	23.34	6.96	6.96	0.00803214
Mia-3	34.59	10.995	23.595	7.215	7.215	0.00673083
BxPC3-1	33.82	12.04	21.78	5.4	5.4	0.0236831
BxPC3-2	33.51	12.08	21.43	5.05	5.05	0.0301855
BxPC3-3	33.955	12.37	21.585	5.205	5.205	0.0271106
CFP-1	28.95	11.9	17.05	0.67	0.67	0.628507
CFP-2	28.22	11.96	16.26	-0.12	-0.12	1.08673
CFP-3	27.93	11.92	16.01	-0.37	-0.37	1.29235
PANC1-1	22	12.11	9.89	-6.49	-6.49	89.8845
PANC1-2	22.16	12.25	9.91	-6.47	-6.47	88.647
PANC1-3	22.05	12.21	9.84	-6.54	-6.54	93.0542
