# Supplementary material for: A prospective prognostic signature for pancreatic adenocarcinoma based on ubiquitination-related mRNA-lncRNA with experimental validation in vitro and vivo
Source: Funct Integr Genomics. 2023 Aug 4;23(3):263. doi: 10.1007/s10142-023-01158-1 (PMC10403435; doi:10.1007/s10142-023-01158-1)
Supplement: Supplementary file 2 — (XLSX 29 kb) [file 10142_2023_1158_MOESM2_ESM.xlsx]

## Sheet: UBE2C
Samples	UBE2C CT mean	GAPDH CT mean	▲CT	▲▲CT	▲▲CT	2-▲▲CT
1-A	31.93	18.93	13	1.88	1.88	0.271684
1-P	26.86	15.74	11.12	0	0	1
2-A	29.05	20.22	8.83	-2.29	-2.29	4.89056
2-P	20.5	20.84	-0.34	-11.46	-11.46	2817.11
3-A	27.48	19.34	8.14	-2.98	-2.98	7.88986
3-P	25.17	20.78	4.39	-6.73	-6.73	106.153
4-A	26.36	17.58	8.78	-2.34	-2.34	5.06303
4-P	24.8	17.84	6.96	-4.16	-4.16	17.8766
5-A	31.53	18.13	13.4	2.28	2.28	0.205898
5-P	23.78	18.24	5.54	-5.58	-5.58	47.8352
6-A	30.695	17.88	12.815	1.695	1.695	0.308855
6-P	23.57	17.89	5.68	-5.44	-5.44	43.4113
7-A	27.43	20.34	7.09	-4.03	-4.03	16.3362
7-P	19.7	14.9	4.8	-6.32	-6.32	79.8932
8-A	29.44	19.21	10.23	-0.89	-0.89	1.85318
8-P	24.32	20.76	3.56	-7.56	-7.56	188.706

## Sheet: DANCR
Samples	DANCR CT mean	GAPDH CT mean	▲CT	▲▲CT	▲▲CT	2-▲▲CT
1-A	23.14	18.93	4.21	-8.2	-8.2	294.067
1-P	28.15	15.74	12.41	0	0	1
2-A	23.59	20.22	3.37	-9.04	-9.04	526.394
2-P	28.45	20.84	7.61	-4.8	-4.8	27.8576
3-A	25	19.34	5.66	-6.75	-6.75	107.635
3-P	27.05	20.78	6.27	-6.14	-6.14	70.5219
4-A	22.64	17.58	5.06	-7.35	-7.35	163.144
4-P	28.07	17.84	10.23	-2.18	-2.18	4.53154
5-A	23.18	18.13	5.05	-7.36	-7.36	164.279
5-P	29.09	18.24	10.85	-1.56	-1.56	2.94854
6-A	23.77	17.88	5.89	-6.52	-6.52	91.7731
6-P	28.23	17.89	10.34	-2.07	-2.07	4.19887
7-A	22.28	20.34	1.94	-10.47	-10.47	1418.35
7-P	24.67	14.9	9.77	-2.64	-2.64	6.23332
8-A	24.66	19.21	5.45	-6.96	-6.96	124.5
8-P	28.17	20.76	7.41	-5	-5	32

## Sheet: AC005261.1
Samples	AC005261.1 CT mean	GAPDH CT mean	▲CT	▲▲CT	▲▲CT	2-▲▲CT
1-A	24.63	18.93	5.7	-7.62	-7.62	196.72
1-P	29.06	15.74	13.32	0	0	1
2-A	25.62	20.22	5.4	-7.92	-7.92	242.191
2-P	26.78	20.84	5.94	-7.38	-7.38	166.572
3-A	25.7	19.34	6.36	-6.96	-6.96	124.5
3-P	26.23	20.78	5.45	-7.87	-7.87	233.941
4-A	22.64	17.58	5.06	-8.26	-8.26	306.555
4-P	25.24	17.84	7.4	-5.92	-5.92	60.5477
5-A	24.29	18.13	6.16	-7.16	-7.16	143.013
5-P	28.98	18.24	10.74	-2.58	-2.58	5.9794
6-A	23.68	17.88	5.8	-7.52	-7.52	183.546
6-P	28.02	17.89	10.13	-3.19	-3.19	9.12611
7-A	22.87	20.34	2.53	-10.79	-10.79	1770.57
7-P	24.65	14.9	9.75	-3.57	-3.57	11.8762
8-A	24.52	19.21	5.31	-8.01	-8.01	257.781
8-P	23.88	20.76	3.12	-10.2	-10.2	1176.27

## Sheet: AP005233.2
Samples	AP005233.2 CT mean	GAPDH CT mean	▲CT	▲▲CT	▲▲CT	2-▲▲CT
1-A	33.29	18.93	14.36	-4.98	-4.98	31.5594
1-P	35.08	15.74	19.34	0	0	1
2-A	32.459	20.22	12.239	-7.101	-7.101	137.282
2-P	33.69	20.84	12.85	-6.49	-6.49	89.8845
3-A	28.69	19.34	9.35	-9.99	-9.99	1016.93
3-P	32.89	20.78	12.11	-7.23	-7.23	150.123
4-A	25.88	17.58	8.3	-11.04	-11.04	2105.58
4-P	29.14	17.84	11.3	-8.04	-8.04	263.197
5-A	27.64	18.13	9.51	-9.83	-9.83	910.175
5-P	34.285	18.24	16.045	-3.295	-3.295	9.81508
6-A	26.78	17.88	8.9	-10.44	-10.44	1389.16
6-P	33.36	17.89	15.47	-3.87	-3.87	14.6213
7-A	24.27	20.34	3.93	-15.41	-15.41	43538.4
7-P	30.71	14.9	15.81	-3.53	-3.53	11.5514
8-A	26.35	19.21	7.14	-12.2	-12.2	4705.07
8-P	34.075	20.76	13.315	-6.025	-6.025	65.1187

## Sheet: BX293535.1
Samples	BX293535.1 CT mean	GAPDH CT mean	▲CT	▲▲CT	▲▲CT	2-▲▲CT
1-A	29.08	18.93	10.15	-7.19	-7.19	146.018
1-P	33.08	15.74	17.34	0	0	1
2-A	28.43	20.22	8.21	-9.13	-9.13	560.278
2-P	31.76	20.84	10.92	-6.42	-6.42	85.6274
3-A	27.24	19.34	7.9	-9.44	-9.44	694.581
3-P	31.46	20.78	10.68	-6.66	-6.66	101.125
4-A	27.05	17.58	9.47	-7.87	-7.87	233.941
4-P	27.96	17.84	10.12	-7.22	-7.22	149.086
5-A	27.94	18.13	9.81	-7.53	-7.53	184.823
5-P	33.015	18.24	14.775	-2.565	-2.565	5.91755
6-A	27.73	17.88	9.85	-7.49	-7.49	179.769
6-P	33.325	17.89	15.435	-1.905	-1.905	3.74509
7-A	27.86	20.34	7.52	-9.82	-9.82	903.888
7-P	31.415	14.9	16.515	-0.825	-0.825	1.77154
8-A	28.57	19.21	9.36	-7.98	-7.98	252.476
8-P	33.09	20.76	12.33	-5.01	-5.01	32.2226

## Sheet: AC005062.1
Samples	AC005062.1 CT mean	GAPDH CT mean	▲CT	▲▲CT	▲▲CT	2-▲▲CT
1-A	27.57	18.93	8.64	-7.47	-7.47	177.294
1-P	31.85	15.74	16.11	0	0	1
2-A	27.58	20.22	7.36	-8.75	-8.75	430.539
2-P	30.39	20.84	9.55	-6.56	-6.56	94.3532
3-A	27.24	19.34	7.9	-8.21	-8.21	296.112
3-P	29.85	20.78	9.07	-7.04	-7.04	131.599
4-A	26.8	17.58	9.22	-6.89	-6.89	118.603
4-P	32.66	17.84	14.82	-1.29	-1.29	2.44528
5-A	27.77	18.13	9.64	-6.47	-6.47	88.647
5-P	33.685	18.24	15.445	-0.665	-0.665	1.58557
6-A	26.47	17.88	8.59	-7.52	-7.52	183.546
6-P	31.67	17.89	13.78	-2.33	-2.33	5.02805
7-A	29.66	20.34	9.32	-6.79	-6.79	110.661
7-P	27.79	14.9	12.89	-3.22	-3.22	9.31787
8-A	27.55	19.21	8.34	-7.77	-7.77	218.275
8-P	30.6	20.76	9.84	-6.27	-6.27	77.1717

## Sheet: AC092171.2
Samples	AC092171.2 CT mean	GAPDH CT mean	▲CT	▲▲CT	▲▲CT	2-▲▲CT
1-A	26.98	18.93	8.05	-7.98	-7.98	252.476
1-P	31.77	15.74	16.03	0	0	1
2-A	27.61	20.22	7.39	-8.64	-8.64	398.932
2-P	28.33	20.84	7.49	-8.54	-8.54	372.217
3-A	29.3	19.34	9.96	-6.07	-6.07	67.1819
3-P	28.39	20.78	7.61	-8.42	-8.42	342.509
4-A	26.84	17.58	9.26	-6.77	-6.77	109.137
4-P	25.48	17.84	7.64	-8.39	-8.39	335.461
5-A	26.82	18.13	8.69	-7.34	-7.34	162.017
5-P	30.86	18.24	12.62	-3.41	-3.41	10.6295
6-A	26.12	17.88	8.24	-7.79	-7.79	221.322
6-P	30.48	17.89	12.59	-3.44	-3.44	10.8528
7-A	23.44	20.34	3.1	-12.93	-12.93	7804.01
7-P	27.27	14.9	12.37	-3.66	-3.66	12.6407
8-A	29.52	19.21	10.31	-5.72	-5.72	52.7098
8-P	27.22	20.76	6.46	-9.57	-9.57	760.076

## Sheet: AL139147.1
Samples	AL139147.1 CT mean	GAPDH CT mean	▲CT	▲▲CT	▲▲CT	2-▲▲CT
1-A	30.36	18.93	14.61	-2.69	-2.69	6.45313
1-P	33.045	15.74	17.295	-0.005	-0.005	1
2-A	30.95	20.22	15.2	-2.1	-2.1	4.28709
2-P	32.33	20.84	16.58	-0.72	-0.72	1.64718
3-A	27.74	19.34	11.99	-5.31	-5.31	39.6706
3-P	29.51	20.78	13.76	-3.54	-3.54	11.6318
4-A	26.22	17.58	10.47	-6.83	-6.83	113.772
4-P	25.75	17.84	10	-7.3	-7.3	157.586
5-A	25.6	18.13	9.85	-7.45	-7.45	174.853
5-P	33.78	18.24	18.03	0.73	0.73	0.602904
6-A	25.87	17.88	10.12	-7.18	-7.18	145.009
6-P	33.225	17.89	17.475	0.175	0.175	0.885768
7-A	26.58	20.34	10.83	-6.47	-6.47	88.647
7-P	30.03	14.9	14.28	-3.02	-3.02	8.11168
8-A	31.59	19.21	15.84	-1.46	-1.46	2.75108
8-P	25.125	20.76	9.375	-7.925	-7.925	243.032
