# Supplementary material for: A prospective prognostic signature for pancreatic adenocarcinoma based on ubiquitination-related mRNA-lncRNA with experimental validation in vitro and vivo
Source: Funct Integr Genomics. 2023 Aug 4;23(3):263. doi: 10.1007/s10142-023-01158-1 (PMC10403435; doi:10.1007/s10142-023-01158-1)
Supplement: Supplementary file 3 — (XLSX 9 kb) [file 10142_2023_1158_MOESM3_ESM.xlsx]

## Sheet: Sheet1
	Sampel muber	Hospital number	Gender	Age	Diagnosed disease	Pathological type
	1-A and P	597423	Male	50	Pancreatic adenocarcinoma	Highly to moderately differentiated ductal adenocarcinoma
	2-A and P	1229923	Male	48	Pancreatic adenocarcinoma	Moderately to poorly differentiated ductal adenocarcinoma
	3-A and P	1220449	Female	72	Pancreatic adenocarcinoma	Moderately to poorly differentiated ductal adenocarcinoma
	4-A and P	1218514	Male	54	Pancreatic adenocarcinoma	intraductal papillary myxoma and poorly differentiated ductal adenocarcinoma
	5-A and P	1168069	Male	72	Pancreatic adenocarcinoma	Moderately differentiated ductal adenocarcinoma
	6-A and P	1219510	Male	84	Pancreatic adenocarcinoma	intraductal papillary myxoma and poorly differentiated ductal adenocarcinoma
	7-A and P	1217849	Male	63	Pancreatic adenocarcinoma	Moderately to poorly differentiated ductal adenocarcinoma
	8-A and P	1169038	Male	70	Pancreatic adenocarcinoma	Moderately to poorly differentiated ductal adenocarcinoma
