# Supplementary material for: A prospective prognostic signature for pancreatic adenocarcinoma based on ubiquitination-related mRNA-lncRNA with experimental validation in vitro and vivo
Source: Funct Integr Genomics. 2023 Aug 4;23(3):263. doi: 10.1007/s10142-023-01158-1 (PMC10403435; doi:10.1007/s10142-023-01158-1)
Supplement: Supplementary file 5 — (XLSX 44 kb) [file 10142_2023_1158_MOESM5_ESM.xlsx]

## Sheet: Table of Contents
Table of Contents
Supplementary Table S1: The results of differential expression analysis of 263 ubiquitination-related mRNAs and lncRNAs
Supplementary Table S2: The results of prognostic analysis of 136 ubiquitination-related mRNAs and lncRNAs

## Sheet: Supplementary Table S1
Supplementary Table S1: The results of differential expression analysis of 263 ubiquitination-related mRNAs and lncRNAs
gene	conMean	treatMean	logFC	pValue	fdr
PSORS1C3	1.90211	4.74159	1.31777	1.38177e-10	1.69106e-10
AC083843.2	0.055907	0.017756	-1.65472	0.000354066	0.000388181
AC006042.1	1.81524	4.8958	1.43139	4.25289e-25	6.32674e-25
AP002498.1	0.018483	2.61809	7.14617	1.98036e-53	1.57308e-52
LINC01615	0.0425308	1.09455	4.68569	9.70509e-54	9.07965e-53
AC074117.1	2.7151	1.25353	-1.115	1.39457e-44	3.47404e-44
AC022034.1	0.129399	1.08434	3.06692	1.93629e-44	4.79516e-44
AP005233.2	0.146874	14.1485	6.58992	1.64451e-49	6.47044e-49
MINCR	6.2365	2.63897	-1.24076	2.08099e-38	4.13254e-38
USP30-AS1	0.330338	1.51238	2.1948	9.25656e-41	2.06191e-40
RAD18	0.787506	1.68291	1.0956	1.68915e-48	5.68906e-48
ELFN1-AS1	0.0105542	1.17713	6.80131	7.16137e-49	2.53356e-48
AC068580.1	0.378548	2.22657	2.55628	4.87738e-37	9.41917e-37
LINC01963	1.10798	2.22952	1.0088	1.50981e-25	2.27011e-25
AC106795.2	6.5218	1.50588	-2.11466	7.79351e-36	1.47796e-35
LINC01711	0.0704829	1.9398	4.78249	6.00198e-51	2.68812e-50
LINC02041	0.0400761	4.77804	6.89753	1.93807e-56	6.27636e-55
LINC02381	1.81241	13.2168	2.86638	1.32227e-47	4.03389e-47
AL139147.1	0.0150579	0.0913489	2.60087	9.9194e-32	1.67043e-31
LINC01559	0.0905356	5.73513	5.9852	1.02723e-50	4.50482e-50
AC093620.1	0.333847	0.942865	1.49786	1.76368e-17	2.35717e-17
AC006942.1	2.52771	1.24776	-1.01849	3.42384e-33	5.90754e-33
CDC73	2.94509	8.02764	1.44666	3.80937e-55	5.72766e-54
MUC20-OT1	33.2418	1.34299	-4.62948	2.08132e-53	1.59316e-52
AC104083.1	2.44204	7.51915	1.62248	1.32803e-35	2.49598e-35
CD27-AS1	12.7998	5.98689	-1.09624	4.46521e-45	1.13244e-44
HNF1A-AS1	5.27606	2.62128	-1.00919	4.72654e-29	7.5374e-29
SNHG17	14.1666	5.43654	-1.38173	1.39453e-43	3.39361e-43
AC120498.4	0.0673344	1.75806	4.70649	6.565e-47	1.88018e-46
BX470102.1	0.193274	11.2864	5.8678	1.6116e-55	3.08823e-54
MIRLET7BHG	1.72292	0.516032	-1.73933	9.35598e-44	2.29004e-43
AC124798.1	0.46987	1.52986	1.70306	5.15242e-40	1.10672e-39
HIF1A-AS2	0.0397494	0.521543	3.71378	8.61156e-46	2.30921e-45
AC007207.2	17.3392	3.61244	-2.26299	7.53198e-39	1.50998e-38
AC007663.2	0.0273999	0.921864	5.07231	1.05957e-30	1.75622e-30
LINC02532	34.5342	2.94558	-3.5514	4.74909e-52	2.59658e-51
AC073569.2	0.0487515	0.728807	3.90202	2.53523e-54	2.80877e-53
AL157392.3	17.8915	0.664812	-4.75019	1.81614e-54	2.06647e-53
LINC00578	0.106071	1.10637	3.38273	1.52022e-45	4.00009e-45
ZNF213-AS1	5.3349	2.07779	-1.36041	6.98276e-49	2.49131e-48
AC019117.1	0.804995	4.81488	2.58045	2.34488e-29	3.78235e-29
AL591845.1	0.53874	3.29131	2.611	2.25221e-47	6.72468e-47
AC009065.2	0.364588	6.32517	4.11677	1.95697e-51	9.69278e-51
GAS5	307.191	50.1935	-2.61356	2.81745e-52	1.62486e-51
SH3BP5-AS1	5.25041	1.49178	-1.8154	5.06196e-51	2.34185e-50
AC009120.2	5.67704	1.68853	-1.74937	4.71014e-51	2.2033e-50
AC024592.2	0.0975775	0.697248	2.83705	7.99297e-29	1.26516e-28
UBE2Q2	5.94056	12.4117	1.06304	1.44913e-49	5.75553e-49
DICER1-AS1	4.65595	1.33225	-1.80521	2.59766e-45	6.75072e-45
LINC01978	0.370841	1.30261	1.81253	4.88554e-11	5.99654e-11
AL356599.1	1.50268	0.26902	-2.48175	4.49287e-53	3.26121e-52
LEO1	3.41232	9.30079	1.4466	2.02332e-57	2.10796e-55
C8orf31	0.320716	2.74692	3.09845	1.14716e-35	2.16572e-35
AC005288.1	3.06134	10.6305	1.79597	7.89598e-54	7.91478e-53
AC009093.1	0.0717848	0.838098	3.54537	1.47326e-47	4.46217e-47
GABPB1-AS1	2.39158	0.987037	-1.27679	2.12003e-39	4.41847e-39
AC093673.1	1.53372	13.371	3.124	1.65322e-55	3.08823e-54
LINC00346	0.121927	0.93144	2.93344	3.959e-50	1.65024e-49
NORAD	22.9862	75.154	1.70908	2.65549e-57	2.10796e-55
ACBD3-AS1	0.243332	0.830806	1.77159	5.40564e-35	9.89467e-35
ERVE-1	10.8471	0.797375	-3.76591	4.86325e-50	2.00728e-49
AL590004.3	0.138362	0.806369	2.54299	2.10694e-26	3.19072e-26
SNHG7	57.6953	8.62894	-2.7412	5.75354e-51	2.60456e-50
EPB41L4A-AS1	71.9515	6.94092	-3.37383	4.82554e-52	2.60455e-51
LINC00941	0.190411	2.1801	3.5172	6.63783e-39	1.33709e-38
AC040970.1	0.383078	1.61365	2.07462	1.37218e-46	3.90331e-46
AC068580.3	0.630912	2.02043	1.67915	1.65098e-34	2.97035e-34
PTOV1-AS2	10.802	3.60905	-1.58161	6.66201e-49	2.39719e-48
MANCR	0.0490431	0.712111	3.85998	5.09643e-43	1.21909e-42
AC009065.5	0.59849	6.70477	3.48579	7.93525e-48	2.45643e-47
AC026471.4	0.824448	3.4697	2.07331	9.99199e-53	6.47173e-52
AC093752.3	2.45287	0.541291	-2.17999	1.32055e-50	5.73148e-50
AC005062.1	4.13838	0.273686	-3.91847	2.05026e-49	7.77622e-49
LINC02086	0.0824915	5.98703	6.18145	1.42266e-48	4.83016e-48
SNHG25	6.97779	2.25953	-1.62675	4.49696e-21	6.48362e-21
AC105446.1	0.129736	4.12925	4.99223	3.00422e-57	2.10796e-55
AC022509.3	0.259192	1.55837	2.58795	1.01706e-45	2.71003e-45
CBR3-AS1	2.41874	0.262859	-3.2019	1.10196e-52	6.82244e-52
AL512274.1	0.424866	2.5536	2.58745	1.76664e-39	3.70028e-39
AC139887.2	2.95403	0.955794	-1.62791	1.88474e-46	5.1861e-46
SELENOS	43.2404	20.7473	-1.05946	4.1365e-47	1.21781e-46
AC112721.2	0.030023	0.510995	4.08917	2.29762e-48	7.55701e-48
AC010186.3	0.366029	1.09716	1.58375	3.60855e-39	7.41073e-39
AC084117.1	0.123046	1.01919	3.05016	5.26472e-42	1.22456e-41
AC068580.2	0.00435969	1.11667	8.00076	1.56391e-54	1.88116e-53
AL355102.4	2.72664	1.26408	-1.10904	3.92521e-29	6.28333e-29
AC008443.4	0.0770552	0.334823	2.11943	1.31269e-18	1.81194e-18
TPT1-AS1	8.62141	1.04856	-3.03951	4.41997e-53	3.26121e-52
AP002761.4	0.180711	1.52879	3.08063	4.76731e-43	1.14688e-42
MIR210HG	2.21962	5.74107	1.37101	3.15413e-07	3.64805e-07
AC092718.4	0.845256	4.71409	2.47952	1.20047e-56	4.54149e-55
AC068888.1	5.77072	1.79505	-1.68473	3.50082e-49	1.27056e-48
AC048382.2	3.72541	0.459605	-3.01893	8.97389e-54	8.58638e-53
SOX21-AS1	0.0196459	0.988985	5.65365	5.01395e-42	1.17271e-41
AL162586.1	3.8369	1.86844	-1.03811	9.88997e-33	1.69946e-32
AC073896.4	1.60388	7.97684	2.31425	3.44689e-55	5.37459e-54
LINP1	0.019706	1.68238	6.41572	5.29525e-52	2.8219e-51
THUMPD3-AS1	15.3107	2.07687	-2.88206	3.94195e-53	2.9635e-52
PCNA	12.8328	41.4221	1.69057	8.1811e-56	1.81276e-54
BCL10	2.14664	13.2291	2.62356	1.20044e-56	4.54149e-55
SMIM25	0.720465	3.38346	2.2315	8.38393e-40	1.78264e-39
LINC-PINT	3.49834	1.71435	-1.02901	2.67538e-31	4.48739e-31
AC099850.3	0.0758001	2.86432	5.23985	3.27006e-60	1.37669e-57
AC147067.1	0.470546	3.82571	3.02332	1.64341e-54	1.92187e-53
AC004816.1	0.438947	2.5285	2.52617	1.92395e-48	6.42842e-48
AC010326.3	1.89439	5.41176	1.51437	3.67264e-45	9.42793e-45
AP4B1-AS1	1.14333	0.423733	-1.43201	9.31013e-41	2.06293e-40
AC018904.1	0.687078	3.11265	2.1796	1.21156e-51	6.29714e-51
LINC01705	0.0674697	2.61912	5.2787	8.34936e-55	1.19605e-53
AC005261.1	3.50877	7.15352	1.02769	9.92706e-41	2.18811e-40
AC016735.1	0.370021	7.86219	4.40925	1.68079e-49	6.55196e-49
AC090617.5	0.322247	2.32501	2.851	1.74485e-53	1.41266e-52
ERVK13-1	4.46861	0.972146	-2.20058	6.98171e-53	4.74081e-52
GARS-DT	15.1429	0.943705	-4.00416	5.96761e-54	6.12772e-53
UCA1	0.318391	13.5983	5.41648	3.50347e-41	7.9299e-41
LINC02577	0.0127086	0.853624	6.06973	4.75188e-56	1.17679e-54
UBE2C	0.589228	16.8923	4.8414	2.11696e-55	3.56496e-54
SNHG12	19.3123	5.5433	-1.8007	1.70969e-52	1.02826e-51
AC156455.1	11.7281	0.923537	-3.66665	3.19355e-52	1.81687e-51
AL132989.1	0.293961	1.6083	2.45184	3.26132e-49	1.19393e-48
CASC8	0.0378957	1.27382	5.07098	1.77482e-51	8.89522e-51
TM4SF1-AS1	0.693733	1.64482	1.24548	1.11347e-07	1.30942e-07
USP5	8.69457	24.302	1.48289	3.01007e-56	9.05172e-55
UBE2B	47.2686	21.1328	-1.1614	1.60159e-52	9.77204e-52
WDR61	17.8203	5.58886	-1.6729	5.55546e-53	3.89808e-52
LINC02320	0.0212725	0.677147	4.99241	1.75698e-47	5.28348e-47
ELF3-AS1	0.998629	2.17075	1.12017	1.04958e-18	1.45354e-18
AP000695.2	0.0750426	1.37776	4.19847	3.74848e-52	2.10414e-51
KRT7-AS	1.7452	5.55696	1.6709	3.19733e-14	4.10389e-14
LINC00174	3.07111	1.4683	-1.06462	4.6398e-39	9.4823e-39
HAND2-AS1	2.74411	0.950289	-1.5299	3.28315e-38	6.48923e-38
UBE2G2	28.8584	10.467	-1.46315	1.4401e-54	1.78318e-53
KDM4A-AS1	1.04252	0.287464	-1.85862	1.59336e-46	4.44241e-46
AL049836.1	0.0366042	1.41765	5.27535	1.52135e-51	7.71673e-51
BBOX1-AS1	0.024191	1.21589	5.65139	1.59322e-46	4.44241e-46
SNHG5	190.191	35.1305	-2.43665	4.37538e-51	2.0697e-50
LINC01637	0.643483	2.21737	1.78487	8.8565e-41	1.98329e-40
AC011477.3	0.691758	1.41424	1.03169	5.44385e-22	7.95786e-22
AC015660.1	0.002654	0.821305	8.27361	4.66144e-57	2.45308e-55
AC027031.2	1.02827	2.50516	1.28468	2.94021e-24	4.34326e-24
LINC00342	7.62909	17.4259	1.19165	1.39781e-06	1.59912e-06
AC116914.2	0.339645	1.15198	1.76202	1.5779e-37	3.07544e-37
SHPRH	1.65911	0.447066	-1.89185	1.4507e-53	1.19754e-52
TP53TG1	5.43978	14.958	1.4593	1.95405e-55	3.42774e-54
SNHG9	34.7144	7.46411	-2.21749	9.40112e-49	3.24416e-48
AL513165.1	1.64232	3.86109	1.23327	9.87894e-30	1.61203e-29
AP000757.1	2.72596	1.05949	-1.3634	2.53e-36	4.84151e-36
TBILA	5.03991	1.50693	-1.74179	2.3617e-42	5.55461e-42
AC015922.2	1.0809	6.94797	2.68435	2.10873e-49	7.88187e-49
FEZF1-AS1	0.0344489	1.45988	5.40524	8.48545e-34	1.48231e-33
LINC02562	0.212998	2.07059	3.28113	4.91565e-31	8.21226e-31
HHIP-AS1	4.26674	1.46254	-1.54466	3.30436e-20	4.66824e-20
AL591895.1	10.621	30.9713	1.54402	3.01082e-34	5.32586e-34
AL139246.3	0.142086	3.52183	4.63149	9.12467e-53	6.09759e-52
BX293535.1	0.0607598	1.38956	4.51537	5.64407e-56	1.32009e-54
AC007566.1	2.47231	1.05693	-1.22598	4.70511e-39	9.56934e-39
AC020659.1	6.54324	0.759432	-3.10701	2.70368e-50	1.14975e-49
ZNF710-AS1	12.0216	1.75167	-2.77882	2.65028e-52	1.54967e-51
AL080317.1	0.86633	2.20876	1.35025	2.38822e-39	4.95291e-39
AGAP2-AS1	5.00541	11.6559	1.2195	1.74218e-40	3.80029e-40
HLA-A	92.2732	1003.39	3.44283	1.68716e-55	3.08823e-54
AC022784.1	0.101144	2.0826	4.36391	5.67177e-45	1.42983e-44
PAF1	12.7824	31.9202	1.32031	3.97282e-56	1.04535e-54
AC006369.1	0.112462	1.61982	3.84833	8.92616e-29	1.40746e-28
AC103706.1	0.851779	1.74654	1.03595	1.13204e-13	1.4355e-13
AC108134.1	5.81168	1.09448	-2.4087	3.76747e-48	1.21077e-47
AC115618.2	1.74933	9.60189	2.45652	5.67979e-54	5.97798e-53
AP006621.2	0.240654	1.59957	2.73265	5.11988e-46	1.38171e-45
AL606489.1	0.0636559	1.62825	4.67689	1.26018e-55	2.65268e-54
AC021218.1	0.0444453	2.83309	5.9942	2.98498e-51	1.44446e-50
AC092171.2	1.3608	3.03862	1.15896	8.12962e-35	1.47525e-34
HCG11	0.5485	2.43534	2.15056	1.22392e-47	3.76111e-47
AC113346.1	0.025178	1.72782	6.10065	1.0137e-53	9.27759e-53
LBX2-AS1	1.95552	5.97788	1.61208	3.62017e-44	8.91281e-44
AL731567.1	0.493225	1.88241	1.93226	2.87921e-30	4.73495e-30
TRIM31-AS1	0.0398962	1.27179	4.99446	4.45445e-52	2.46753e-51
AL590666.2	0.163687	2.58367	3.98041	1.23256e-49	4.94197e-49
AC134312.5	0.0640275	1.22158	4.25391	2.35764e-51	1.15415e-50
LIPE-AS1	2.91824	0.390789	-2.90064	2.74739e-50	1.15665e-49
AC008735.2	9.56953	3.19135	-1.58428	3.11679e-46	8.46561e-46
PXN-AS1	3.69671	1.18904	-1.63645	1.48641e-45	3.93571e-45
SLCO4A1-AS1	0.300956	4.29735	3.83582	1.11602e-37	2.18533e-37
AL049555.1	0.633073	4.34803	2.77992	1.47619e-46	4.17097e-46
UBE2T	0.4795	8.78362	4.19521	8.92539e-58	1.25253e-55
APTR	8.74677	4.25812	-1.03853	2.2718e-37	4.40751e-37
FAM198B-AS1	1.00793	0.417827	-1.27043	2.05804e-21	2.97743e-21
RPARP-AS1	7.93828	2.40206	-1.72455	7.55096e-49	2.64913e-48
UBE2L3	10.7274	23.7937	1.14927	3.94024e-56	1.04535e-54
SYNPR-AS1	0.0315275	1.19932	5.24946	1.78694e-49	6.90184e-49
HCP5	2.44888	13.7297	2.48711	9.00344e-51	3.98994e-50
AC003965.2	0.0674039	2.00723	4.89623	1.0664e-54	1.44823e-53
LINC00667	10.5661	4.39288	-1.26621	9.92093e-50	4.01619e-49
AL354836.1	2.44363	4.93373	1.01365	3.52725e-14	4.51359e-14
AL355472.1	0.408685	1.02602	1.328	3.20401e-18	4.3795e-18
AP005899.1	0.197148	0.511997	1.37685	3.75387e-20	5.28555e-20
AC090515.4	0.892981	4.29532	2.26606	3.88633e-35	7.14473e-35
AC010487.2	0.347223	1.11768	1.68657	3.8952e-18	5.30705e-18
UNC5B-AS1	0.187879	3.70644	4.30216	2.53504e-41	5.76894e-41
AC130456.2	0.0446758	0.958268	4.42286	4.05441e-45	1.03449e-44
PSMA3-AS1	17.5647	5.49158	-1.67739	8.57316e-54	8.39372e-53
LINC01614	0.248671	6.61211	4.7328	5.63488e-54	5.97798e-53
AC108010.1	3.92066	1.39515	-1.49067	1.73286e-46	4.79957e-46
AL117382.1	0.0753553	0.688019	3.19067	1.78419e-34	3.18281e-34
AP000695.1	0.0512638	1.63324	4.99365	1.29449e-56	4.54149e-55
AC027288.3	0.0509743	0.332202	2.70422	4.44021e-34	7.82145e-34
AC011676.1	0.0716274	0.589961	3.04204	3.36701e-35	6.21716e-35
AC087741.1	5.68625	0.946081	-2.58744	1.79513e-52	1.06444e-51
AC015813.1	6.12577	1.9923	-1.62045	5.3719e-47	1.5597e-46
AC003070.1	0.634422	3.96591	2.64414	1.34579e-40	2.95091e-40
AC138305.1	0.125661	0.3576	1.5088	2.98606e-13	3.75263e-13
AC130456.3	0.0976858	1.18478	3.60032	8.47522e-45	2.12385e-44
DANCR	51.471	12.1802	-2.07922	7.58688e-52	3.9926e-51
AC100861.1	0.55233	1.34075	1.27944	2.71173e-28	4.1972e-28
SNHG14	15.8909	0.743384	-4.41795	6.86924e-57	3.21328e-55
UCHL3	11.9929	4.78207	-1.32647	4.98288e-48	1.58924e-47
FGD5-AS1	13.3073	27.2775	1.03549	5.62451e-47	1.62186e-46
MALAT1	95.6495	17.5064	-2.44987	2.08076e-53	1.59316e-52
AC124067.2	0.0734899	1.26277	4.1029	1.14538e-48	3.92037e-48
SNHG16	20.1838	3.35803	-2.58751	9.7529e-53	6.41558e-52
LINC02593	0.33512	1.15668	1.78725	1.66994e-28	2.61356e-28
LINC01137	1.79845	6.63419	1.88317	6.12769e-53	4.22911e-52
LINC02544	0.105018	3.7278	5.14961	9.17142e-59	1.93058e-56
AC243960.1	0.389391	0.980351	1.33208	1.33897e-17	1.79524e-17
AL356356.1	0.369309	1.09104	1.56281	2.01235e-29	3.25846e-29
C1RL-AS1	2.71884	0.969292	-1.48799	5.56225e-39	1.12582e-38
AP003555.3	0.0366811	1.24865	5.08919	1.27234e-53	1.07131e-52
LINC00857	0.198864	2.40522	3.59631	7.7918e-49	2.71103e-48
LINC01094	0.234166	1.02187	2.12562	3.73899e-38	7.35567e-38
LINC01089	10.7051	2.51816	-2.08785	9.92124e-50	4.01619e-49
AP001189.3	0.182084	2.17879	3.58086	2.62981e-50	1.12974e-49
CD44-AS1	2.16079	0.991602	-1.12372	3.39466e-16	4.4801e-16
ITGB2-AS1	0.893214	2.15508	1.27066	8.77792e-28	1.35366e-27
LINC01133	0.30909	22.8823	6.21006	2.03878e-48	6.75848e-48
AC004990.1	0.00416221	0.375198	6.49416	8.52292e-55	1.19605e-53
RRAGA	18.0571	46.8994	1.377	1.43998e-54	1.78318e-53
PITPNA-AS1	10.0522	4.16502	-1.27112	6.24508e-42	1.4446e-41
AL356417.2	0.037127	0.816411	4.45876	3.29611e-55	5.33716e-54
UBE2S	2.61341	6.43972	1.30107	5.36042e-31	8.9199e-31
KMT2E-AS1	2.01916	5.45253	1.43317	3.13661e-36	5.97517e-36
TMEM92-AS1	0.0533073	1.42485	4.74034	1.30223e-54	1.71325e-53
AL365361.1	0.207447	0.766741	1.88599	5.18286e-18	7.01602e-18
AC091563.1	0.652059	5.66443	3.11886	4.2717e-57	2.45308e-55
AC110285.2	3.82027	1.71315	-1.15703	7.99367e-29	1.26516e-28
AL022323.1	0.199186	1.2163	2.61032	2.53927e-48	8.28707e-48
LINC01605	0.0523868	0.724757	3.79022	2.24864e-46	6.14726e-46
AC007384.1	0.086524	0.550677	2.67003	1.83799e-35	3.43908e-35
AC040977.1	1.16124	4.36761	1.91118	5.39431e-51	2.46849e-50
TNFRSF10A-AS1	0.384413	3.17848	3.04761	1.86189e-49	7.12595e-49
FAM83A-AS1	0.0200611	1.36288	6.08612	3.01405e-45	7.78476e-45
AC124312.3	0.899599	0.243249	-1.88685	3.44124e-39	7.10178e-39
AC020916.1	3.64799	19.7479	2.43653	2.02459e-41	4.63235e-41
LINC02038	0.236028	1.31075	2.47336	1.66027e-28	2.60811e-28
AC008610.1	0.533196	2.22743	2.06264	7.57078e-42	1.74169e-41
AC114488.1	0.22082	2.3385	3.40464	1.19193e-39	2.52163e-39
LINC02001	1.92426	5.36411	1.47904	1.03244e-52	6.5857e-52
WNT5A-AS1	0.194095	1.04047	2.4224	2.82769e-33	4.899e-33
AC092979.1	39.0975	3.48583	-3.48751	6.82504e-48	2.14428e-47
UBA52	380.346	115.433	-1.72026	5.22466e-53	3.7281e-52
AC105942.1	1.61231	4.04996	1.32878	1.60131e-39	3.37075e-39
UBE2D3	56.8776	25.3017	-1.16862	1.15193e-53	1.02774e-52
AL354733.3	4.01859	0.991397	-2.01915	2.11556e-49	7.88187e-49
RPS27A	522.293	211.95	-1.30114	1.41573e-51	7.26858e-51
CCDC18-AS1	12.0638	2.35746	-2.35538	1.04944e-52	6.59425e-52

## Sheet: Supplementary Table S2
Supplementary Table S2: The results of prognostic analysis of 136 ubiquitination-related mRNAs and lncRNAs
id	HR	HR.95L	HR.95H	pvalue
MANCR	1.70719	1.23898	2.35233	0.00107479
AC009403.1	0.515259	0.34719	0.764686	0.000995175
AC245884.8	0.55927	0.380417	0.822212	0.00312078
AL355472.1	0.489164	0.325745	0.734567	0.000566874
CBR3-AS1	0.418934	0.255733	0.686285	0.000550564
OLMALINC	0.572721	0.380205	0.862716	0.00766637
AC132872.1	0.598415	0.423079	0.846415	0.0037015
DANCR	0.47062	0.322292	0.687212	9.54353e-05
AC012615.1	0.435594	0.289306	0.655854	6.8849e-05
AC099850.3	1.84225	1.30289	2.60489	0.000546251
AC005062.1	0.436824	0.256327	0.744423	0.00232585
AC022150.4	1.47179	1.1008	1.96782	0.00910636
AC068580.2	1.80172	1.33139	2.4382	0.000136539
AC107375.1	0.445057	0.285474	0.693848	0.000352605
UCA1	1.31425	1.16803	1.47878	5.60525e-06
SNHG25	0.613704	0.441977	0.852154	0.00355422
AC007405.3	0.520595	0.328386	0.825306	0.00549224
AL139147.1	1.69683	1.13662	2.53314	0.00969966
LINC00857	1.68633	1.22421	2.3229	0.00138385
AC090617.5	0.427832	0.26376	0.693966	0.000581011
ZNF793-AS1	0.433147	0.266435	0.704171	0.00073928
LINC00685	0.5844	0.407965	0.837137	0.0033962
ARHGEF26-AS1	0.110848	0.0247857	0.495742	0.00400049
AC127024.5	0.384022	0.251462	0.586463	9.41419e-06
SNHG19	0.743583	0.613883	0.900687	0.00244952
LOH12CR2	0.461779	0.29475	0.72346	0.000743156
AP002360.1	0.480521	0.328168	0.703604	0.000165396
AP000695.1	1.81229	1.27098	2.58415	0.00102138
LINC01605	1.57658	1.12967	2.20029	0.00743138
AL080317.1	0.42936	0.276531	0.666652	0.00016568
AC006942.1	0.434677	0.276869	0.68243	0.000294296
LINC02001	0.499969	0.338031	0.739486	0.000518115
AC073896.4	0.6099	0.419471	0.886778	0.00962088
AC007114.1	0.495908	0.321916	0.763941	0.00146606
AC004656.1	0.442102	0.290763	0.672211	0.000134684
AC110285.2	0.613289	0.437998	0.858731	0.00441714
MHENCR	0.593123	0.441849	0.796188	0.000506741
RRAGA	0.602	0.413552	0.87632	0.00807001
AC005261.1	0.572695	0.394885	0.830569	0.00329584
DICER1-AS1	0.490183	0.323053	0.743779	0.00080409
LINC01133	1.32593	1.14693	1.53287	0.000137506
LINC00957	0.337033	0.193361	0.587458	0.000124838
MIR7-3HG	0.78753	0.673773	0.920493	0.00269289
AC011445.2	0.490732	0.327288	0.735798	0.00057215
AC129507.2	0.596806	0.413609	0.861144	0.00579686
AC004148.2	0.604821	0.422777	0.865251	0.00592025
UBE2H	2.12156	1.27594	3.52762	0.00374045
HNF1A-AS1	0.726483	0.577226	0.914333	0.0064648
UBE2E3	1.92624	1.27417	2.91201	0.00187681
AC011477.3	0.506073	0.333739	0.767396	0.00134424
LINC-PINT	0.57075	0.373469	0.872241	0.00955167
AC112721.2	1.60923	1.13068	2.29031	0.00824141
GARS-DT	0.540683	0.355161	0.823115	0.00413354
AC040169.1	0.417363	0.270389	0.644227	7.97157e-05
LINC02593	0.492943	0.294349	0.825525	0.00717147
AC090515.4	1.60239	1.22891	2.08937	0.000496898
LINC02086	1.2003	1.05323	1.36791	0.00618955
BCL10	1.48614	1.12668	1.96028	0.00504351
AC006369.1	0.605855	0.437415	0.839158	0.00256969
LINC00526	0.486946	0.315992	0.750386	0.00110815
LINC00265	0.548485	0.378557	0.794693	0.00150017
LINC02577	1.73453	1.26258	2.3829	0.000676615
AC015813.1	0.60014	0.430556	0.836519	0.00258248
AL137782.1	1.56654	1.14328	2.14649	0.00521921
AL035071.1	0.446639	0.310909	0.641624	1.29536e-05
LINC01705	1.49718	1.21821	1.84004	0.000124999
TNFRSF10A-AS1	1.63393	1.21636	2.19486	0.00111137
LINC00941	1.60662	1.27973	2.01701	4.40619e-05
ATP6V0E2-AS1	0.270583	0.135466	0.540471	0.000213001
AC008610.1	0.52652	0.36187	0.766085	0.000800464
AC009065.5	1.36128	1.09645	1.69009	0.00520502
AL645728.1	0.41913	0.257807	0.681399	0.000453024
H1FX-AS1	0.398281	0.241216	0.657617	0.000320501
AC130456.2	1.57434	1.19143	2.0803	0.00141363
MIR4435-2HG	1.61893	1.14566	2.28771	0.00631998
PWAR6	0.580441	0.386134	0.872524	0.00890499
PEX13	2.58	1.60685	4.14249	8.74149e-05
GS1-124K5.4	0.471692	0.30393	0.732056	0.00080583
LINC01146	0.504477	0.309631	0.821939	0.00600897
AL139287.1	0.516043	0.362464	0.734693	0.0002421
MINCR	0.571879	0.379782	0.861139	0.00745514
LINC01559	1.37134	1.17758	1.59698	4.84121e-05
IPO5P1	0.411016	0.262754	0.642937	9.82231e-05
RNF157-AS1	0.451278	0.283182	0.719154	0.000818112
AL049555.1	1.5808	1.19467	2.09174	0.00135189
AC092171.2	0.412243	0.27003	0.629355	4.04087e-05
LINC00346	1.77238	1.17754	2.66771	0.00608175
AC010478.1	0.344068	0.181958	0.650606	0.00102919
AP002761.4	1.5778	1.18792	2.09565	0.0016379
C8orf31	1.33818	1.12389	1.59332	0.00106888
AC104986.2	0.455932	0.287378	0.723347	0.000852167
ZNF710-AS1	0.475281	0.305516	0.739378	0.00096969
LINC01637	0.598639	0.412212	0.869378	0.00703357
UNC5B-AS1	1.3397	1.11304	1.61252	0.00198555
AL513165.1	0.350135	0.217042	0.564844	1.70047e-05
LINC01089	0.507846	0.365889	0.704879	5.10562e-05
MIR193BHG	1.71893	1.19303	2.47665	0.00364693
AP000757.1	0.601795	0.43429	0.833907	0.0022786
TM4SF1-AS1	1.67026	1.24402	2.24255	0.000643839
AC106795.2	0.617751	0.461622	0.826685	0.0011936
HCP5	1.37651	1.08226	1.75076	0.00920857
AC016876.1	0.553114	0.378091	0.809157	0.00228112
KRT7-AS	1.35958	1.11186	1.66249	0.00276035
UBE2C	1.40745	1.15647	1.71289	0.000647998
AC084033.3	0.498149	0.340765	0.728222	0.000321887
FAM83A-AS1	1.46011	1.15258	1.84968	0.00170795
CASC8	1.88618	1.43021	2.48752	6.9808e-06
AC006435.2	0.496864	0.344883	0.71582	0.000173574
PITPNA-AS1	0.461149	0.303016	0.701806	0.000303094
LINC02041	1.50126	1.19366	1.88813	0.000514345
AC008443.4	0.380088	0.221937	0.650934	0.000424958
AC015660.1	1.99258	1.41042	2.81504	9.2102e-05
ILF3-DT	0.54115	0.387292	0.756131	0.00032091
PXN-AS1	0.518565	0.345815	0.777612	0.0014895
TP53TG1	0.623268	0.437936	0.887032	0.00864645
AC024075.2	0.381363	0.244898	0.593869	1.99077e-05
LINC00641	0.436925	0.273796	0.697247	0.000516177
LINC00174	0.623398	0.436383	0.890562	0.00940756
AC009407.1	0.445001	0.299305	0.661619	6.30128e-05
AC083799.1	1.7999	1.21914	2.65731	0.00310807
AP005233.2	1.23416	1.07849	1.4123	0.00222475
AC020558.2	0.374226	0.213617	0.655589	0.000590527
SNHG9	0.591588	0.444912	0.786618	0.00030509
BX293535.1	0.499973	0.332542	0.751702	0.000862966
AP000695.2	1.96451	1.359	2.83982	0.000328781
SNHG10	0.452401	0.30044	0.681223	0.000145847
LINP1	1.43977	1.14331	1.81309	0.00194486
RPARP-AS1	0.449556	0.30262	0.667836	7.51993e-05
AC139530.1	0.382756	0.248598	0.589313	1.29153e-05
LIPE-AS1	0.453651	0.281594	0.730838	0.00115913
LINC01963	0.451835	0.298571	0.683775	0.000171134
KMT2E-AS1	0.594767	0.427431	0.827613	0.002053
PTOV1-AS2	0.602352	0.453534	0.800002	0.000463243
LINC01004	0.470615	0.315276	0.702489	0.000226294
ZNF667-AS1	0.575177	0.421137	0.785561	0.000506079
ZNF213-AS1	0.549469	0.362051	0.833905	0.004903
